# Supplementary material for: A Four-Way Comparison of Cardiac Function with Normobaric Normoxia, Normobaric Hypoxia, Hypobaric Hypoxia and Genuine High Altitude
Source: PLoS One. 2016 Apr 21;11(4):e0152868. doi: 10.1371/journal.pone.0152868 (PMC4839767; doi:10.1371/journal.pone.0152868)
Supplement: S2 Table — (XLSX) [file pone.0152868.s002.xlsx]

## Sheet: Sheet1
		MALE	AGE	ht		wt	sbp	dbp	hb	glu	PAT 1000m	3375b	3375pex15	3375pex2h	3375pex26	MVE	3375b	3375pex15	3375pex2h	3375pex26	MVA					EDEC					TAPSE					MPSE MED	3375	3375poex	2	24	MAPSE LAT					tvE
1	M	1	33	176.6		71	135	75	164	4.9	122	122	111	104	102	55	87	100	99	102	56	57	69	78	68	167	172	122	148	134	2	2	2.5	2.5	2.5	1.5	1.8	1.5	1.7	1.6	1.4	1.5	1.6	1.8	1.6	52	94	57	49
2	S	1	26	179		79.7	125	70	139	5.1	144	144	128	109	128	84	95	82	81	86	41	63	64	59	50	204	164	127	163	206	2.2	2	2.4	2.3	2.6	1.3	1.3	1.4	1.6	1.4	1.4	1.4	1.7	1.6	1.7	51	97	47	60
3	S	0	25	164.4		57.8	110	80	144	4.4	128	128	126	116	115	82	77	69	99	81	36	45	38	34	40	161	169	130	163	129	2.4	2.2	2.1	2.6	2.2	1.1	1.3	1.1	1.6	1.4	1.4	1.6	1.4	1.6	1.3	67	67	79	92
4	S	1	25	184.4		72.7	115	90	169	5.4	150	133	105	104	102	80	101	96	97	90	59	47	65	58	55	147	144	135	139	134	2.5	2.5	2.7	2.6	2.3	1	1.4	1.3	1.5	1.8	1.4	1.5	1.6	1.8	1.8	62	58	50	61
5	E	0	25	166.4		62.5	110	80	122	5.5	116	129	115	128	128	83	100	86	88	83	34	48	77	78	50	175	188	105	106	172	2.3	2.4	2	2.5	2.1	1.5	1.4	1.4	1.4	1.4	1.3	1.9	1.5	1.4	1.5	42	41	52	46
6	J	1	23	181.4		74.3	125	80	158	4.5	139	166	138	110	132	94	96	92	105	103	48	66	88	48	88	173	140	129	160	136	3.2	2.7	2.8	2.8	3	1.9	1.6	2.1	1.6	2	2	2	2.1	1.5	2	53	53	48	59
7	L	0	25	170		64.6	134	82	139	4.9	116	124	120	132	132	98	97	83	83	91	66	54	75	63	56	140	176	148	157	147	1.9	2	2.1	2	2	1.7	1.7	1.5	1.5	1.5	2	2	1.8	1.7	1.8	64	52	60	60
8	C	1	27	180.9		83.9	131	68	157	5.8	142	122	102	111	100	62	68	54	62	71	32	35	69	57	43	167	184	124	140	174	2.6	2.6	2.4	2.6	2.8	1.8	1.6	1.6	1.7	1.6	1.6	1.9	1.6	1.8	1.7	55	48	52	53
9	T	1	24	189.5		86	128	70	151	4.6	140	133	112	116	105	82	85	66	67	88	43	56	68	61	56	212	152	135	167	151	2	2.3	2.6	2.4	2.4	1.6	1.5	1.7	1.5	1.6	1.8	1.6	1.8	1.9	1.7	51	44	72	66
10	C	1	21	181.2		84.7	135	75	134	6.4	139	140	111	108	107	74	76	76	76	80	52	54	66	79	62	196	120	122	132	183	2.4	2.4	2.2	2.2	2.3	1.6	1.6	1.5	1.7	1.8	1.8	1.6	1.6	1.9	2	60	60	70	45
11	J	0	22	177.6		68.6	112	75	138	5	144	138	122	122	111	86	72	79	90	103	49	62	35	80	50	165	197	151	146	173	2.3	2.1	2.3	2.6	1.9	1.7	1.1	1.4	1.8	1.5	1.9	1.4	1.3	1.8	1.5	62	62	40	51
12	S	0	27								138	138	111	105	111	100	100	97	103	111	45	45	49	49	59	196	196	164	164	174	1.9	1.9	2	3.2	2.5	1.6	1.6	1.3	1.5	1.6	1.7	1.7	1.5	1.6	1.8	81	81	80	82
14	G	0	25	156		65.5	102	58	117	4.1	162	122	118	111	116	98	106	91	72		32	38	86	56		210	180	135	142		2.1	1.8	2.3	2		1.5	1.3	1.5	1.5		2	1.4	2	1.9		64	80	59	52
15	J	0	21	156		48.1	102	56	115	4.7	161	150				113	120				33	32				139	153				2.7	2.5				1.9	0.2				2	1.8
16	G	1	35	173.4		75.5	124	78	135	4.4	174	138	122	122	116	105	101	74	74	97	39	55	37	39	45	165	145	139	147	148	1.6	2.3	2.4	2.4	1.9	1.5	1.6	1.7	1.3	1.4	1.3	1.6	1.5	1.5	1.7	49	50	49	43
1	M	1	33	176.6							127		116	144		92		88	92		73		63	65		180		182	194		3		2.6	2.6		1.7		1.5	1.5		1.9		1.5	1.5		56		46	42
2	S	1	26	179							155		133	150		94		74	74		53		65	50		162		160	167		2.4		2.7	2.7		1.6		1.4	1.6		1.6		1.5	1.5		59		50	52
3	S	0	25	164.4							139		132	139		78		69	78		49		64	59		171		146	179		2.3		2.4	2.4		1.2		1.1	1.3		1.6		1.4	1.7		66		56	72
4	S	1	25	184.4							133		129	139		92		64	80		46		61	51		174		142	190		2.8		2.1	2.2		1		1	1		1.9		1.6	1.9		56		54	54
5	E	0	25	166.4							139		133	144		81		73	75		32		46	26		188		170	165		2.6		2.3	2.4		1.2		1	1		1.6		1.1	1.6		58		58	50
6	J	1	23	181.4							155		150	155		105		112	108		52		63	48		145		150	140		3.3		2.9	2.6		1.9		1.5	1.8		1.7		1.8	1.9		57		54	65
7	L	0	25	170
8	C	1	27	180.9							150		128	128		76		53	59		35		61	33		166		167	148		2.7		2	2.1		1.7		1.4	1.7		1.8		1.4	1.6		56		41	56
9	T	1	24	189.5							139		133	133		82		57	59		42		43	36		195		216	188		2.1		2	2.1		1.6		1.5	1.6		2		1.7	1.7		58		60	39
10	C	1	21	181.2
11	J	0	22	177.6							130		133	128		82		66	66		37		46	61		190		186	195		2.4		2.3	2		1.3		1.3	1.4		1.8		1.4	1.3		46		32	45
12
14	G	0	25	15.6							140		139	148		102		73	87		39		67	47		165		175	208		2.8		1.9	1.8		1.5		1.3	1.5		1.8		1.3	1.5		68		61	65
15	J	0	21	156
16	G	1	35	173.4							166		155	161		91		63	64		75		45	37		145		152	135		1.9		1.8	2		1.1		1.1	1.2		1.3		1.2	1.2		38		42	53
1	M	1	33	176.6							122		94	100		90		74	98		58		62	66		168		164	187		2.6		2.4	2.6		1.6		1.6	1.6		1.7		1.4	1.6		80		34	48
2	S	1	26	179							122		121	122		85		79	93		66		64	77		189		180	184		2.4		2.4	2.5		1.6		1.4	1.6		1.7		1.5	1.7		63		53	61
3	S	0	25	164.4							116		128	118		80		85	96		53		58	66		131		170	136		2.5		2.5	2.4		1.4		1.5	1.5		1.6		1.4	1.5		71		67	74
4	S	1	25	184.4							126		94	94		108		83	68		47		86	73		159		157	151		2.1		2	1.7		1.1		1	1		1.7		1.6	1.4		81		64	52
5	E	0	25	166.4
6	J	1	23	181.4							155		118	104		122		90	84		56		78	81		206		155	141		2.7		2.8	2.4		1.9		1.5	1.7		2.2		1.7	1.5		60		50	45
7	L	0	25	170
8	C	1	27	180.9							111		102	99		91		56	67		40		55	53		152		196	190		2.4		2.4	2.2		1.6		1.6	1.4		1.7		1.5	1.6		62		49	47
9	T	1	24	189.5							111		105	118		106		91	89		57		62	42		152		136	162		2.7		2	2.6		2		1.5	1.6		2		1.5	2		68		48	64
10	C	1	21	181.2							122		94	93		79		61	62		48		77	90		128		101	152		2.1		2.1	2.1		1.6		1.4	1.6		1.7		1.7	1.5		57		53	64
11	J	0	22	177.6							128		111	131		71		60	81		58		74	95		193		100	88		2.2		2.3	2.2		1.6		1.5	1.4		1.3		1.5	1.6		51		44	73
12	S	0	27								106		122	116		119		107	87		81		68	47		155		139	186		3.2		3.1	3.3		1.6		1.5	1.5		1.8		1.4	1.3		72		56	56
14	G	0	25	15.6							111		100	105		94		79	72		56		88	71		148		157	165		2.3		2.3	2.6		1.5		1.5	1.5		1.9		1.8	1.7		65		56	69
15	J	0	21	156
16	G	1	35	173.4							133		126	136		65		64	61		42		50	53		160		155	146		2.1		2	2.2		1.2		1.2	1.2		1.3		1.2	1.4		34		35	48
1	M	1	33	176.6							144		105	100		86		77	81		70		64	58		141		184	127		2.3		2.5	2.3		1.6		1.7	1.5		2.5		2.3	2.1		68		54	52
2	S	1	26	179
3	S	0	25	164.4
4	S	1	25	184.4							144		105	111		110		77	76		61		78	67		180		111	111		2.6		2.3	2.5		1.5		1.1	1.4		1.9		1.5	1.4		81		63	55
5	E	0	25	166.4
6	J	1	23	181.4
7	L	0	25	170
8	C	1	27	180.9							128		104	116		87		61	58		48		66	46		127		121	150		2.7		2.5	2.6		1.5		1.6	1.4		1.8		1.5	1.6		51		44	46
9	T	1	24	189.5							126		100	116		84		79	74		43		45	60		195		120	132		2.6		2.2	2.4		1.5		1.6	1.6		1.9		1.8	1.8		71		70	50
10	C	1	21	181.2
11	J	0	22	177.6							139		122	122		95		102	72		56		62	65		210		145	167		2.4		2.3	2.5		1.7		1.5	1.5		1.7		1.5	1.4		54		54	48
12	S	0	27		2013-11-29						105		100	94		109		111	111		71		71	76		159		110	157		3.1		3.1	3		1.3		1.6	1.4		1.7		1.5	1.6		72		61	75
14	G	0	25	15.6
15	J	0	21	156
16	G	1	35	173.4
[truncated: 121 more columns]
